# Supplementary material for: Chemokine expression profile of an innate granuloma
Source: eLife. 2024 Nov 14;13:RP96425. doi: 10.7554/eLife.96425 (PMC11563579; doi:10.7554/eLife.96425)
Supplement: Source code 1. [file elife-96425-code1.zip]

Archive with 1 entries (1 files):
- eLife-VOR-RA-2024-96425/Streamlined Code.docx
